# Supplementary material for: Classification of group A rotavirus VP7 and VP4 genotypes using random forest
Source: Front Genet. 2023 May 30;14:1029185. doi: 10.3389/fgene.2023.1029185 (PMC10267748; doi:10.3389/fgene.2023.1029185)
Supplement: Supplementary file 5 [file DataSheet2.xlsx]

## Sheet: Sheet1
Data Sheet S2. VP7 and VP4 Training and Testing Data Accession Numbers
VP7 Training Dataset Accession Numbers	VP7 Testing Dataset Accession Numbers	VP4 Training Dataset Accession Numbers	VP4 Testing Dataset Accession Numbers
JF491122.1	JF491115.1	LC133572.1	LC133539.1
JF491105.1	JF491055.1	LC133561.1	GU183238.1
JF491089.1	JF490979.1	LC133550.1	KC610681.1
JF491077.1	JF490905.1	LC133528.1	KF500522.1
JF491066.1	JF490869.1	LC133517.1	MN649669.1
JF491047.1	JF490857.1	GU183236.1	MN649651.1
JF491039.1	JF490803.1	GU183235.1	LC553609.1
JF491025.1	JF490768.1	GU563713.1	MN529965.1
JF491012.1	JF490747.1	KC610703.1	MN067447.1
JF491001.1	JF490737.1	KC610692.1	MK792905.1
JF490990.1	JF490717.1	MN649673.1	MK792903.1
JF490968.1	JF490682.1	MN649672.1	MK792902.1
JF490960.1	JF490659.1	MN649671.1	MK792899.1
JF490946.1	JF490638.1	MN649670.1	MK792898.1
JF490935.1	JF490627.1	MN649634.1	MK792897.1
JF490923.1	JF490619.1	MN649596.1	MK792895.1
JF490913.1	EU573781.1	LC553631.1	MK792894.1
JF490896.1	EU573778.1	LC553620.1	MK792892.1
JF490883.1	EU573777.1	LC553598.1	MK792891.1
JF490847.1	EU284731.1	LC553587.1	MK792884.1
JF490836.1	EU284728.1	MN528119.1	MK792881.1
JF490824.1	EU284725.1	MN551590.1	MK792872.1
JF490812.1	EU284722.1	MN529964.1	MN133486.1
JF490792.1	EF649679.1	MN067458.1	MN133483.1
JF490784.1	EU033973.2	MN029118.1	MN133477.1
JF490762.1	EU033979.1	MK792904.1	MN133476.1
JF490726.1	JF790342.1	MK792901.1	MN133474.1
JF490707.1	JF490528.1	MK792900.1	MN133469.1
JF490691.1	JF490517.1	MK792896.1	MN133467.1
JF490671.1	JF490428.1	MK792893.1	MN133466.1
JF490648.1	JF490317.1	MK792890.1	MN133460.1
JF490608.1	JF490253.1	MK792889.1	MN133453.1
JF490599.1	JF490242.1	MK792888.1	MG269572.1
JF490582.1	JF490154.1	MK792887.1	MG269570.1
JF490577.1	JF490135.1	MK792886.1	MG269569.1
JF490561.1	JF490110.1	MK792885.1	MG269565.1
EU573782.1	JF490088.1	MK792883.1	MG269563.1
EU573780.1	HM773961.1	MK792882.1	MG269552.1
EU573779.1	HM773950.1	MK792880.1	MG269551.1
EU573776.1	HM773895.1	MK792879.1	MG269550.1
EU284741.1	LC311230.1	MK792878.1	MG269544.1
EU284740.1	LC311228.1	MK792877.1	MG269541.1
EU284739.1	LC311227.1	MK792876.1	MG269538.1
EU284738.1	LC311226.1	MK792875.1	MG269537.1
EU284737.1	LC228386.1	MK792874.1	MG269535.1
EU284735.1	LC311232.1	MK792873.1	MG269530.1
EU284734.1	MF997040.2	MN133485.1	MG269528.1
EU284733.1	LC169890.1	MN133484.1	MG269527.1
EU284732.1	LC169978.1	MN133482.1	MG269521.1
EU284730.1	LC169923.1	MN133481.1	MG269512.1
EU284729.1	LC169857.1	MN133480.1	MG269508.1
EU284727.1	LC133519.1	MN133479.1	MG269506.1
EU284726.1	EU179541.1	MN133478.1	MG269505.1
EU284724.1	EU179536.1	MN133475.1	MG269500.1
EU284723.1	JN016750.1	MN133473.1	MF940656.1
EF649677.1	GQ455028.1	MN133472.1	MF940599.1
EU033983.2	GQ455025.1	MN133471.1	MF940490.1
EU033982.2	GU183210.1	MN133470.1	MF940489.1
EU033981.2	GU183198.1	MN133468.1	LC367317.1
EU033980.2	GQ338878.1	MN133465.1	LC340022.1
EU033984.1	GQ129459.1	MN133464.1	MF093636.1
EU033976.1	FJ947502.1	MN133463.1	MF093635.1
EU033975.1	FJ947491.1	MN133462.1	MF093623.1
JF790346.1	FJ947480.1	MN133461.1	MF093622.1
JF790331.1	FJ947469.1	MN133459.1	MF093618.1
JF790316.1	FJ947458.1	MN133458.1	KY077643.1
JF790307.1	FJ947414.1	MN133457.1	KX988278.1
JF790296.1	FJ947326.1	MN133456.1	KX988267.1
JF490549.1	FJ947304.1	MN133455.1	KX814954.1
JF490539.1	FJ947293.1	MN133454.1	KX814943.1
JF490506.1	FJ947249.1	KM276827.1	KX814922.1
JF490498.1	FJ947194.1	MK250427.1	KY426812.1
JF490484.1	FJ947183.1	MN066959.1	KX517807.1
JF490473.1	FJ947900.1	MK227401.1	KT906385.1
JF490462.1	FJ947845.1	LC438918.1	KT906381.1
JF490451.1	FJ947790.1	LC438917.1	KU292555.1
JF490444.1	FJ947779.1	LC460429.1	KU292522.1
JF490418.1	DQ995173.1	JX878647.2	FJ878798.1
JF490406.1	JQ410027.2	JX435054.2	KU729671.1
JF490396.1	JQ410026.2	JX027619.1	KU729669.1
JF490385.1	KC782524.2	JX027618.1	KT727251.1
JF490374.1	AB905474.1	JQ289055.1	KT461277.1
JF490368.1	AB905473.1	MG988208.1	KT461275.1
JF490351.1	AB905472.1	MG988207.1	KT461271.1
JF490341.1	AB905469.1	MG590359.1	KR873129.1
JF490330.1	AB905468.1	MG590357.1	KR873125.1
JF490308.1	AB905467.1	MG269571.1	KR873123.1
JF490297.1	AB905464.1	MG269568.1	KR873119.1
JF490286.1	AB905460.1	MG269567.1	KR873114.1
JF490275.1	AB905459.1	MG269566.1	KR873113.1
JF490263.1	AB905455.1	MG269564.1	KT261372.1
JF490231.1	KF920574.1	MG269562.1	KP882473.1
JF490220.1	KF920572.1	MG269561.1	KP753125.1
JF490214.1	KF920571.1	MG269560.1	KP752962.1
JF490198.1	KF920565.1	MG269559.1	KP752913.1
JF490192.1	KF920562.1	MG269558.1	KM590397.1
JF490181.1	KF920558.1	MG269557.1	KM590392.1
JF490170.1	KF920555.1	MG269556.1	KM590384.1
JF490143.1	KF920553.1	MG269555.1	KP198648.1
JF490121.1	AB920342.1	MG269554.1	KR052770.1
JF490098.1	AB796445.1	MG269553.1	KM820722.1
HM773939.1	AB735641.1	MG269549.1	KM820717.1
HM773928.1	AB735637.1	MG269548.1	KJ820872.1
HM773917.1	AB735633.1	MG269547.1	KJ820861.1
HM773906.1	JN129122.1	MG269546.1	KJ820839.1
HM773884.1	JN129118.1	MG269545.1	KJ820828.1
HM773873.1	JN129117.1	MG269543.1	KF414622.1
HM773862.1	JN129112.1	MG269542.1	KJ412909.1
HM773587.1	HM355548.1	MG269540.1	KJ412680.1
LC311231.1	JN591407.1	MG269539.1	KJ412534.1
LC311229.1	JN591404.1	MG269536.1	KJ135198.1
LC311225.1	FJ348352.1	MG269534.1	KJ135196.1
LC215262.1	FJ348347.1	MG269533.1	KJ135195.1
LC215251.1	FJ348346.1	MG269532.1	KJ135194.1
LC228408.1	GQ338889.1	MG269531.1	KJ135193.1
LC228397.1	GQ338888.1	MG269529.1	KJ135186.1
LC228375.1	GQ338887.1	MG269526.1	KJ135183.1
LC228364.1	GQ338884.1	MG269525.1	KJ135180.1
LC228353.1	GQ338880.1	MG269524.1	KJ135178.1
LC228342.1	AF529872.1	MG269523.1	KJ135174.1
LC228331.1	AF529865.1	MG269522.1	KF614090.1
LC228320.1	GQ149704.1	MG269520.1	KF614089.1
LC228309.1	FJ947172.1	MG269519.1	KF614087.1
LC325471.1	FJ947801.1	MG269518.1	KF614072.1
LC325460.1	EU488721.1	MG269517.1	KF614069.1
LC169989.1	EU153553.1	MG269516.1	KC815683.1
LC169967.1	LC468779.1	MG269515.1	KC895857.1
LC169956.1	LC468775.1	MG269514.1	KC895853.1
LC169945.1	LC468769.1	MG269513.1	KC895851.1
LC169934.1	LC468766.1	MG269511.1	KC895850.1
LC169912.1	LC468764.1	MG269510.1	KC895849.1
LC169901.1	LC468763.1	MG269509.1	KC895842.1
LC169879.1	LC468761.1	MG269507.1	KC895839.1
LC169868.1	LC468757.1	MG269504.1	KC895833.1
LC169846.1	LC468752.1	MG269503.1	KC895830.1
LC133530.1	LC468751.1	MG269502.1	KC895827.1
EU179540.1	LC468748.1	MG269501.1	KC895826.1
EU179539.1	LC468746.1	MG269499.1	KC895825.1
EU179538.1	LC468745.1	MG269498.1	KC895822.1
EU179537.1	LC468744.1	MG269497.1	KC895819.1
EU179535.1	LC468738.1	MG214340.1	KC895818.1
EU179534.1	LC468735.1	MF940712.1	KC895816.1
EU179533.1	LC468732.1	MF940711.1	KC895813.1
HM560972.1	LC468730.1	MF940710.1	KJ751925.1
GQ455027.1	LC468724.1	MF940709.1	JX567755.1
GQ455026.1	LC468720.1	MF940708.1	JX946171.1
GU183209.1	LC468718.1	MF940657.1	JX402794.1
GU183208.1	LC468702.1	MF940655.1	JX094031.1
GU183207.1	LC468694.1	MF940654.1	JX040420.1
GU183206.1	LC468688.1	MF940653.1	JQ687220.1
GU183205.1	LC468686.1	MF940602.1	JF712580.1
GU183204.1	LC468684.1	MF940601.1	JF712569.1
GU183203.1	LC468676.1	MF940600.1	GU296426.1
GU183199.1	LC468672.1	MF940598.1	FJ422134.1
GQ338885.1	LC468667.1	MF940547.1	EF672605.1
GQ344620.1	LC468663.1	MF940546.1	EF554140.1
FJ947524.1	LC468658.1	MF940545.1	EF554118.1
FJ947513.1	LC468653.1	MF940544.1	EF554107.1
FJ947447.1	LC468651.1	MF940543.1	AY740738.1
FJ947436.1	LC468650.1	MF940492.1	FN665691.1
FJ947425.1	LC468642.1	MF940491.1	KU532222.1
FJ947403.1	LC468641.1	MF940488.1	KF648955.1
FJ947392.1	LC468639.1	MF940437.1	JX878626.1
FJ947381.1	LC468636.1	MF940436.1	JX682948.1
FJ947370.1	LC468635.1	MF940435.1	MK434461.1
FJ947359.1	LC468632.1	MF940434.1	KX545248.1
FJ947348.1	LC468628.1	MF940433.1	KT694953.1
FJ947337.1	LC468624.1	LC336589.1	KJ753262.1
FJ947315.1	LC468621.1	LC340011.1	KX033720.1
FJ947282.1	LC468620.1	MH137266.1	KC020039.1
FJ947271.1	LC468615.1	KY649280.1	JQ289103.2
FJ947238.1	LC468613.1	MF093638.1	KU532226.1
FJ947227.1	LC468612.1	MF093637.1	KT694986.1
FJ947944.1	LC468610.1	MF093634.1	MG729829.1
FJ947933.1	LC468607.1	MF093633.1	MK434374.1
FJ947922.1	LC468604.1	MF093632.1	JF490554.1
FJ947911.1	LC468600.1	MF093631.1	LC172609.1
FJ947889.1	LC468593.1	MF093630.1	KT919506.1
FJ947878.1	LC468592.1	MF093629.1	KT387259.1
FJ947867.1	LC468587.1	MF093628.1	KU532248.1
FJ947856.1	LC468582.1	MF093626.1	JF490256.1
FJ947834.1	LC468576.1	MF093625.1	KP862856.1
FJ947823.1	LC468574.1	MF093624.1	KX545239.1
FJ947812.1	LC468571.1	MF093621.1	KX778582.1
FJ947768.1	LC468566.1	MF093620.1	MH446387.1
DQ995179.1	LC468555.1	MF093619.1	LC386068.1
DQ995174.1	LC468553.1	KX880437.1	MG181505.1
JQ410037.2	LC468551.1	KX265693.1	MK434379.1
JQ410036.2	LC468550.1	LC158117.1	KT919274.1
JQ410035.2	LC468549.1	MF469343.1	KF414619.1
JQ410034.2	LC468548.1	KY055430.1	KX517823.1
JQ410033.2	LC468547.1	LC190489.1	FJ919248.2
JQ410032.2	LC468544.1	KY053211.1	MG891963.1
JQ410031.2	LC468543.1	KX212870.1	LC105282.1
JQ410030.2	LC468540.1	KX212869.1	KX033703.1
JQ410029.2	LC468536.1	KX517808.1	KU754057.1
JQ410028.2	LC468534.1	KX517806.1	MN194268.1
JQ410025.2	LC468532.1	KX517805.1	KX033706.1
JQ410024.2	LC468529.1	KX517804.1	MT232585.1
JQ410023.2	LC468528.1	KX517803.1	KF938720.1
JQ410022.2	LC468523.1	KX517802.1	MH291331.1
JQ410021.2	LC468522.1	KT906380.1	MK434493.1
HG917368.1	LC468520.1	KU292544.1	MF373693.1
HG917364.1	LC468517.1	KU292533.1	MF373689.1
HG917362.1	LC468516.1	KX024681.1	LC172600.1
HG917358.1	LC468515.1	KX024670.1	MN552128.1
HG917354.1	LC460243.1	AY456383.1	LC105175.1
AB905479.1	LC460232.1	KU597745.1	MK434512.1
AB905478.1	LC468509.1	FJ878797.1	KF938717.1
AB905477.1	LC468508.1	LC119107.1	MN552131.1
AB905476.1	LC468507.1	LC119096.1	KX517824.1
AB905475.1	LC468498.1	KU317469.1	KY748305.1
AB905471.1	LC468487.1	KU729672.1	MG652353.1
AB905470.1	LC468485.1	KU729670.1	KX033696.1
AB905466.1	LC468484.1	KT727250.1	MK284512.1
AB905465.1	LC468472.1	KT726334.1	KC951976.1
AB905463.1	LC468468.1	KT726333.1	GQ463715.2
AB905462.1	LC468464.1	KT461279.1	KU532233.1
AB905461.1	LC468462.1	KT461278.1	MF373683.1
AB905458.1	LC468460.1	KT461276.1	KR018451.1
AB905457.1	LC468459.1	KT461274.1	JX411973.1
AB905456.1	LC468458.1	KT461273.1	KP752496.1
KF920577.1	LC468450.1	KT461272.1	LC469333.1
KF920576.1	LC468449.1	FJ347103.1	KJ753393.1
KF920575.1	LC468448.1	KR873130.1	KP752685.1
KF920573.1	LC468445.1	KR873128.1	KJ752511.1
KF920570.1	LC468444.1	KR873127.1	KU360907.1
KF920569.1	LC468441.1	KR873126.1	KF614084.1
KF920568.1	LC468433.1	KR873124.1	KP881901.1
KF920567.1	LC468430.1	KR873122.1	KJ751672.1
KF920566.1	LC468426.1	KR873121.1	KP752463.1
KF920564.1	LC468424.1	KR873120.1	KJ753791.1
KF920563.1	LC468422.1	KR873118.1	KJ751727.1
KF920561.1	LC467867.1	KR873117.1	KJ752040.1
KF920560.1	LC467823.1	KR873116.1	DQ146674.1
KF920559.1	LC467812.1	KR873112.1	KP882902.1
KF920557.1	KU372617.1	KR873111.1	KJ751815.1
KF920556.1	KU372610.1	KR873110.1	MF184809.1
KF920554.1	KU372606.1	KR873109.1	KU360910.1
KC610705.1	KU372605.1	KR873108.1	KP752948.1
KC610694.1	KU372604.1	KR873107.1	KF614086.1
KC610683.1	KU372593.1	KR262152.1	KP752508.1
KC152925.1	KU372585.1	LC055550.1	EU033986.1
AB796448.1	KU372581.1	KP752880.1	KY748311.1
AB796447.1	KU372579.1	KJ875794.1	KJ135207.1
AB796446.1	KU372576.1	KT000133.1	KP882605.1
AB796444.1	KU372573.1	KM590396.1	MK953605.1
AB796443.1	MF074211.1	KM590395.1	JQ693566.1
JN699033.1	MF074202.1	KM590394.1	KU360911.1
AB735644.1	MF074201.1	KM590393.1	KJ752577.1
AB735640.1	MF074198.1	KM590391.1
AB735639.1	MF074197.1	KM590390.1
AB735638.1	MF074194.1	KM590389.1
AB735634.1	MF074193.1	KM590388.1
AB735632.1	MF074191.1	KM590387.1
AB735631.1	KX815109.1	KM590386.1
JN129125.1	KP116035.1	KM590385.1
JN129124.1	KP116031.1	KM590383.1
JN129123.1	AB908906.1	KJ803838.1
JN129121.1	AY750923.1	KP198637.1
JN129120.1		KP198626.1
JN129119.1		KM820720.1
JN129116.1		KM820718.1
JN129115.1		KM820716.1
JN129114.1		KJ820906.1
JN129113.1		KJ820894.1
JQ993318.1		KJ820883.1
GU563716.1		KJ820850.1
EU383000.1		KM515870.1
JN591406.1		KF414623.1
JN591405.1		KJ412885.1
JN591403.1		KJ412855.1
FJ348355.1		KJ412844.1
FJ348354.1		KJ412822.1
FJ348353.1		KJ412800.1
FJ348351.1		KJ412623.1
FJ348350.1		KJ412601.1
FJ348349.1		KJ412578.1
FJ348348.1		AB972859.1
AB525801.1		KP013486.1
AB525800.1		KP013471.1
AB525799.1		KJ135199.1
AB525798.1		KJ135197.1
AB525797.1		KJ135192.1
GQ338891.1		KJ135191.1
GQ338890.1		KJ135190.1
GQ338886.1		KJ135189.1
GQ338883.1		KJ135188.1
GQ338882.1		KJ135187.1
GQ338881.1		KJ135185.1
GQ338879.1		KJ135184.1
GQ338877.1		KJ135182.1
GQ338876.1		KJ135181.1
AF529871.1		KJ135179.1
AF529870.1		KJ135177.1
AF529869.1		KJ135176.1
AF529868.1		KJ135175.1
AF529867.1		KJ135173.1
AF529866.1		KF614096.1
AF529864.1		KF614095.1
GQ149703.1		KF614094.1
GQ412147.1		KF614091.1
FJ947260.1		KF614088.1
FJ947216.1		KF614085.1
FJ947205.1		KF614083.1
FJ947757.1		KF614082.1
FJ947746.1		KF614079.1
EU284736.1		KF614078.1
EU708939.1		KF614077.1
MH458237.1		KF614074.1
MH458236.1		KF614073.1
MH458235.1		KF614071.1
MH458234.1		KF614070.1
LC468778.1		JX442788.1
LC468777.1		JX442785.1
LC468776.1		JX442780.1
LC468774.1		JX442778.1
LC468773.1		JX442775.1
LC468772.1		JX442770.1
LC468771.1		KC815672.1
LC468770.1		KF690128.1
LC468768.1		KC257094.1
LC468767.1		KC895860.1
LC468765.1		KC895859.1
LC468762.1		KC895858.1
LC468760.1		KC895856.1
LC468759.1		KC895855.1
LC468758.1		KC895854.1
LC468756.1		KC895852.1
LC468755.1		KC895848.1
LC468754.1		KC895847.1
LC468753.1		KC895846.1
LC468750.1		KC895845.1
LC468749.1		KC895844.1
LC468747.1		KC895843.1
LC468743.1		KC895841.1
LC468742.1		KC895840.1
LC468741.1		KC895838.1
LC468740.1		KC895837.1
LC468739.1		KC895836.1
LC468737.1		KC895835.1
LC468736.1		KC895834.1
LC468734.1		KC895832.1
LC468733.1		KC895831.1
LC468731.1		KC895829.1
LC468729.1		KC895828.1
LC468728.1		KC895824.1
LC468726.1		KC895823.1
LC468725.1		KC895821.1
LC468723.1		KC895820.1
LC468722.1		KC895817.1
LC468721.1		KC895815.1
LC468719.1		KC895814.1
LC468717.1		KC895812.1
LC468716.1		KC895811.1
LC468715.1		KF577841.1
LC468714.1		KJ752064.1
LC468713.1		AB853893.1
LC468712.1		JN848804.1
LC468711.1		KC960622.1
LC468710.1		KC815661.1
LC468709.1		KC488888.1
LC468708.1		JX103947.1
LC468707.1		JX103946.1
LC468706.1		JX103945.1
LC468705.1		JX103944.1
LC468704.1		JX103943.1
LC468703.1		JX103942.1
LC468701.1		JX103941.1
LC468700.1		JX103940.1
LC468698.1		JX103939.1
LC468697.1		JX103938.1
LC468696.1		JX103937.1
LC468695.1		JX103936.1
LC468692.1		KC819343.1
LC468691.1		JX036368.1
LC468690.1		JF781161.1
LC468689.1		JX070050.1
LC468687.1		FJ347125.1
LC468685.1		HQ661137.1
LC468683.1		HQ661126.1
LC468681.1		HQ661115.1
LC468680.1		GU827409.1
LC468679.1		GU296427.1
LC468678.1		FJ495129.1
LC468677.1		EF554151.1
LC468675.1		EF554129.1
LC468674.1		EF554096.1
LC468673.1		DQ205224.1
LC468671.1		FN665680.1
LC468670.1		FJ347114.1
LC468669.1		KU754132.1
LC468668.1		KC687033.1
LC468666.1		MG652332.1
LC468665.1		KX033753.1
LC468664.1		LC105512.1
LC468662.1		LC086750.1
LC468661.1		MG181252.1
LC468660.1		KC469604.1
LC468659.1		JN129085.1
LC468657.1		KF661414.1
LC468656.1		MF469243.1
LC468655.1		JX261748.1
LC468654.1		KT921094.1
LC468652.1		KC677702.1
LC468649.1		MK417780.1
LC468648.1		MH291319.1
LC468647.1		JN790717.1
LC468646.1		MF373716.1
LC468645.1		MN856560.1
LC468644.1		MG181714.1
LC468643.1		KU550284.1
LC468638.1		MN577120.1
LC468637.1		MF469280.1
LC468634.1		MN552107.1
LC468633.1		KT918889.1
LC468631.1		KJ753096.1
LC468630.1		KT919208.1
LC468629.1		KT694964.1
LC468627.1		HQ392140.1
LC468626.1		KJ753666.1
LC468625.1		MT854963.1
LC468623.1		KU532240.1
LC468622.1		MK434412.1
LC468619.1		MH456965.1
LC468618.1		HM773780.1
LC468617.1		KU754096.1
LC468616.1		EF990707.1
LC468614.1		DQ482716.1
LC468611.1		LC105523.1
LC468609.1		KJ559280.1
LC468608.1		MN856580.1
LC468606.1		KP007182.1
LC468605.1		MK434417.1
LC468603.1		KT918592.1
LC468602.1		KY748309.1
LC468601.1		MK434364.1
LC468599.1		MN194298.1
LC468598.1		JX878650.1
LC468597.1		KP013483.1
LC468596.1		LC172583.1
LC468595.1		MK434478.1
LC468594.1		KU532237.1
LC468591.1		JF490872.1
LC468590.1		LC086761.1
LC468589.1		KC951984.1
LC468588.1		MG181692.1
LC468586.1		HM773824.1
LC468585.1		KJ753184.1
LC468584.1		KT000131.1
LC468583.1		KU754139.1
LC468581.1		KT919880.1
LC468580.1		EU033987.2
LC468579.1		MN856558.1
LC468578.1		KJ753295.1
LC468577.1		KJ753161.1
LC468575.1		JN258866.1
LC468573.1		LC172465.1
LC468572.1		KT918944.1
LC468570.1		LC325472.1
LC468569.1		KJ753563.1
LC468568.1		KX033698.1
LC468567.1		MN551973.1
LC468565.1		MG926728.1
LC468564.1		MK434525.1
LC468563.1		MK434508.1
LC468562.1		KF938719.1
LC468561.1		MK434526.1
LC468560.1		KM008678.1
LC468559.1		MK434517.1
LC468558.1		MT232618.1
LC468557.1		KU360902.1
LC468556.1		KF938724.1
LC468554.1		KX033704.1
LC468552.1		MG181912.1
LC468546.1		LC477389.1
LC468545.1		MN577217.1
LC468542.1		LC172643.1
LC468541.1		KX033707.1
LC468539.1		KM581056.1
LC468538.1		MN552081.1
LC468537.1		KJ752461.1
LC468535.1		KU888635.1
LC468533.1		KM581051.1
LC468531.1		JQ693563.1
LC468530.1		KY952249.1
LC468527.1		KU754061.1
LC468526.1		KU532259.1
LC468525.1		JN714987.1
LC468524.1		FJ440334.2
LC468521.1		KP752663.1
LC468519.1		MH291329.1
LC468518.1		LC105164.1
LC468514.1		MN856526.1
LC468513.1		KR705171.1
LC468699.1		KC951973.1
LC460221.1		MN577213.1
LC460210.1		KC951978.1
LC468512.1		LC105122.1
LC468511.1		KF920578.1
LC468510.1		KY952247.1
LC468506.1		MG181769.1
LC468505.1		JX204391.1
LC468504.1		MK434483.1
LC468503.1		LC477382.1
LC468502.1		MF373682.1
LC468501.1		MK434507.1
LC468500.1		KP882374.1
LC468499.1		LC328930.1
LC468497.1		KC442955.1
LC468496.1		MG981276.1
LC468495.1		MG181813.1
LC468494.1		MK434544.1
LC468493.1		KF018797.1
LC468492.1		MG891996.1
LC468491.1		MK434537.1
LC468490.1		LC215252.1
LC468489.1		LC172628.1
LC468488.1		MG181791.1
LC468486.1		KF414614.1
LC468483.1		AB905375.1
LC468482.1		KR705182.1
LC468481.1		KF716327.1
LC468480.1		GQ117016.2
LC468479.1		KP013482.1
LC468478.1		KU754060.1
LC468477.1		JQ670923.1
LC468476.1		KP882396.1
LC468475.1		KP882528.1
LC468474.1		KJ626731.1
LC468473.1		KM581047.1
LC468471.1		JX156411.2
LC468470.1		KP882231.1
LC468469.1		KM008684.1
LC468467.1		KX655442.1
LC468466.1		JX411975.1
LC468465.1		KJ752109.1
LC468463.1		KJ135206.1
LC468461.1		KJ753273.1
LC468457.1		DQ501281.1
LC468456.1		KJ753832.1
LC468455.1		AB905369.1
LC468454.1		KM008689.1
LC468453.1		KP882847.1
LC468451.1		MK953582.1
LC468447.1		KP883177.1
LC468446.1		JQ289106.3
LC468443.1		KJ751892.1
LC468442.1		KP882825.1
LC468440.1		KJ135203.1
LC468439.1		GU183234.1
LC468438.1		MK434556.1
LC468437.1		KF614093.1
LC468436.1		KM077448.1
LC468435.1		KX655454.1
LC468434.1		KJ751951.1
LC468432.1		JQ693567.1
LC468431.1		KJ752643.1
LC468429.1		KP752974.1
LC468428.1		KJ751881.1
LC468427.1		LC177385.1
LC468425.1		KJ751963.1
LC468423.1		KJ752817.1
LC468421.1		KM008683.1
LC468420.1		FJ435212.3
LC468419.1		LC177386.1
LC467933.1		KU360908.1
LC467922.1		KP882627.1
LC467911.1		MK050124.1
LC467900.1		HQ537498.2
LC467889.1		LC469332.1
LC467878.1		KU360912.1
LC467856.1		EU033985.1
LC467845.1		KP752710.1
LC467834.1		KJ748479.1
LC467801.1		MG181846.1
KU372616.1		KJ135204.1
KU372615.1		KP752826.1
KU372609.1		KP882363.1
KU372608.1		KP753148.1
KU372607.1		KM820719.1
KU372603.1		KP882891.1
KU372602.1		KF614092.1
KU372601.1		JN591398.1
KU372600.1		KP883078.1
KU372599.1		KP882429.1
KU372598.1		KJ752533.1
KU372597.1		KJ135205.1
KU372596.1		KP881912.1
KU372595.1		KJ135214.1
KU372594.1		KJ753792.1
KU372592.1		MN577175.1
KU372591.1		KP882990.1
KU372590.1		LC019055.1
KU372589.1		KP753009.1
KU372588.1		JQ993319.1
KU372587.1		KM008685.1
KU372586.1		FJ915081.2
KU372584.1		MK050126.1
KU372583.1		KJ752544.1
KU372582.1		LC389888.1
KU372580.1
KU372578.1
KU372577.1
KU372575.1
KU372574.1
MF074210.1
MF074209.1
MF074200.1
MF074199.1
MF074196.1
MF074195.1
MF074192.1
KX815106.1
KP116032.1
KP116030.1
KP116029.1
KP116020.1
AB908939.1
AB908928.1
AB908917.1
JF712582.1
EU486974.1
EU486971.1
